# Supplementary material for: Underground Nests and Foraging Activity of Invasive Conehead Termites (Nasutitermes corniger; Blattodea: Termitidae)
Source: Insects. 2025 Dec 12;16(12):1262. doi: 10.3390/insects16121262 (PMC12733394; doi:10.3390/insects16121262)
Supplement: Supplementary file 1 [file insects-16-01262-s001.zip]

Archive with 1 entries (1 files):
- insects-3998008-supplementary.xlsx
