# Supplementary material for: Underground Nests and Foraging Activity of Invasive Conehead Termites (Nasutitermes corniger; Blattodea: Termitidae)
Source: Insects. 2025 Dec 12;16(12):1262. doi: 10.3390/insects16121262 (PMC12733394; doi:10.3390/insects16121262)
Supplement: Supplementary file 1 [file insects-16-01262-s001.zip › insects-3998008-supplementary.xlsx]

## Sheet: Sheet1
Table S1. Data collected on each underground Nasutitermes corniger nest discovered and extracted in Broward County, Florida, USA in 2025. Information for this paper was gathered amidst intensive field work focused on eradication. After discovering underground nests in 2024, during 2025 nest extraction, destruction, and treatment days we did our best to note essential observations on each nest, pr…
Nest Number	Site in Florida, USA	Date Extracted	Type	Nest Size1	Latitude	Longitude	Category2	Max Depth (cm)3	Height of Top (cm)3	Adjacent Substrate	Figure Reference	Under hard substrate	Alates or Nymphs present	Number of Queens found4	Notes
1	Airport	2025-04-03	Nest	1	26.0675	-80.1625	U			Under tree			U	U	Active tunnels traced back under a tree where workers, soldiers, and instars 1-3 were spotted, but inacessable
2	Airport	2025-04-03	Nest	2	26.0673	-80.1624	CU	-17.8	0	Under roots of Casuarina sp.			no	none	Near canal edge
3	Airport	2025-04-10	Nest	4	26.0672	-80.1623	PU	-30.5	15.2	Partially in void under in Cocoloba uvifera roots	Figures 2a and 2b		no	>100
4	Airport	2025-04-10	Nest	3	26.0671	-80.1622	CU	-12.7	0	Under tree roots			no	none
5	Airport	2025-04-10	Nest	3	26.0671	-80.1622	PU	-7.6	5.1	Under rock in sand		yes	no	≈8
6	Airport	2025-04-10	Nest	2	26.0669	-80.1621	PU	-7.6	7.6	Under and between rocks, in soil		yes	no	none
7	Airport	2025-04-11	Nest	3	26.0654	-80.1607	CU	-10.2	1.3	Under concrete rocks		yes	no	none
8	Airport	2025-04-11	Nest	2	26.0653	-80.1607	CU	-7.6	0	Against concrete and under grass roots		yes	no	none
9	Airport	2025-04-11	Nest	3	26.0654	-80.1608	CU	-7.6	0	Against rock and in leaves/thatch		yes	yes	none
10	Airport	2025-04-11	Nest	4	26.0655	-80.1608	U			Between concrete blocks in a void		yes	yes	none	Nest portion suspended in air was inactive; portion within soil was active
11	Airport	2025-04-11	Nest	5	26.0655	-80.1608	CU	-48.3	0	Under and around concrete blocks, using old palm roots as substrate		yes	yes	≈35
12	Airport	2025-04-15	Nest	2	26.0655	-80.1609	U			Under concrete rocks		yes	yes	none	Very thin carton
13	Airport	2025-04-15	Nest	3	26.0655	-80.1609	PU	-10.2	7.6	In Dalbergia ecastaphyllum rootball			yes	≈20
14	Airport	2025-04-15	Nest	3	26.0655	-80.1609	PU	-7.6	7.6	Under Dalbergia ecastaphyllum root			yes	none
15	Airport	2025-04-15	Nest	3	26.0656	-80.1609	CU	-7.6	0	Under Dalbergia ecastaphyllum root			yes	none
16	Airport	2025-04-15	Nest	3	26.0655	-80.161	CU	-5.1	0	In Dalbergia ecastaphyllum rootball			yes	none
17	Airport	2025-04-15	Nest	4	26.0657	-80.161	CU	-25.4	2.5	In Dalbergia ecastaphyllum roots	Figure 3b		yes	Present but unknown number
18	Airport	2025-04-17	Nest	4	26.0658	-80.1611	CU	-15.2	0	Under rock in cliff sand	Figure 5e	yes	yes	none
19	Airport	2025-04-17	Nest	4	26.0661	-80.1613	CU	-20.3	-1.3	In soil against concrete post		yes	no	none
20	Airport	2025-04-17	Nest	3	26.0666	-80.1617	PU	-12.7	5.1	Cocoloba uvifera and roots			no	none
21	Airport	2025-04-17	Nest	2	26.0666	-80.1619	CU	-2.5	0	Under big root			no	none	Narrow, small
22	Old Griffin	2025-04-22	Nest	3	26.0613	-80.158	PU	-10.2	10.2	Between 2 Casuarina sp. trees			no	≈2
23	Old Griffin	2025-04-22	Nest	3	26.0614	-80.1581	CU	U	2.5	Roots and a dead tree			no	none	Not very active
24	Old Griffin	2025-04-22	Nest	3	26.0612	-80.1578	PU	-12.7	5.1	Under dead tree root			no	none
25	Old Griffin	2025-04-22	Nest	2	26.0611	-80.1578	CU	-5.1	0	Under Cocoloba uvifera			no	none
26	Old Griffin	2025-04-22	Nest	3	26.0611	-80.1578	PU	-25.4	5.1	In void at base of Conocarpus erectus tree			no	none
27	Old Griffin	2025-04-22	Nest	3	26.0609	-80.1577	PU	-7.6	10.2	Tall grass roots			no	none
28	Old Griffin	2025-04-22	Nest	3	26.0609	-80.1577	CU	-12.7	0	In ground at mangrove roots			no	none
29	Old Griffin	2025-04-22	Nest	2	26.0609	-80.1577	U			In Conocarpus erectus roots/sand			no	none
30	Old Griffin	2025-04-22	Nest	3	26.0608	-80.1576	CU	-15.2	2.5	Under Cocoloba uvifera			no	none
31	Old Griffin	2025-04-29	Nest	3	26.0615	-80.1582	PU	-10.2	5.1	Dead branch in ground			no	none
32	Old Griffin	2025-04-29	Nest	3	26.0616	-80.1582	CU	-17.8	2.5	Dead branch			no	≈25
33	Old Griffin	2025-04-29	Nest	3	26.0619	-80.1586	PU	-15.2	7.6	Base of Conocarpus erectus			no	none
34	Old Griffin	2025-04-29	Nest	3	26.062	-80.1586	CU	-55.9	-45.7	Under large rock	Figures 5a and 5b	yes	no	none	Deep
35	Old Griffin	2025-04-29	Nest	3	26.062	-80.1586	CU	-15.2	0	Adjacent to rock		yes	no	none
36	Old Griffin	2025-04-29	Nest	4	26.0618	-80.1584	PU	-12.7	5.1	Tree roots			no	none
37	Old Griffin	2025-04-29	Nest	3	26.0619	-80.1585	CU	-7.6	-1.3	Near Conocarpus erectus	Figure 3d		no	none
1. Nest Categories
1		No globular carton, but eggs, larvae, or nymphs present
2		Less than the size of a softball (less than 9.5 cm diameter)
3		Between the size of a softball and a basketball (9.5-24 cm diamter)
4		Between the size of a basketball and twice the size of a basketball (24-48 cm diameter)
5		Greater than twice the size of a basketball (>48 cm diameter)
2. Nest Depth Categories
CU		Completely Underground
PU		Partially Underground
U		Data unknown/not collected
3. Measurement relative to soil surface. Negative numbers are underground.
4. Queens (and Kings) all alate-derived; they are easily missed during rapid nest extraction processes
